# Supplementary material for: Limited Chemopreventive Effects of Oral Administration of Polyphenol-60 from Green Tea in the MNU-Induced Rat Mammary Tumor Model
Source: Antioxidants (Basel). 2025 Aug 18;14(8):1009. doi: 10.3390/antiox14081009 (PMC12382878; doi:10.3390/antiox14081009)
Supplement: Supplementary file 1 [file antioxidants-14-01009-s001.zip]

Archive with 1 entries (1 files):
- antioxidants-3723739-supplementary.pdf
